# Supplementary material for: Activin-A Induces Early Differential Gene Expression Exclusively in Periodontal Ligament Fibroblasts from Fibrodysplasia Ossificans Progressiva Patients
Source: Biomedicines. 2021 Jun 1;9(6):629. doi: 10.3390/biomedicines9060629 (PMC8229991; doi:10.3390/biomedicines9060629)
Supplement: Supplementary file 1 [file biomedicines-09-00629-s001.zip]

Archive with 1 entries (1 files):
- biomedicines-1166319-supplementary.pdf
